# Supplementary material for: Variants of the PTPN11 Gene in Mexican Patients with Noonan Syndrome
Source: Genes (Basel). 2024 Oct 25;15(11):1379. doi: 10.3390/genes15111379 (PMC11593480; doi:10.3390/genes15111379)
Supplement: Supplementary file 1 [file genes-15-01379-s001.zip]

Archive with 6 entries (4 files):
- genes-3245484-supplementary/
- genes-3245484-supplementary/Supplementary tables/
- genes-3245484-supplementary/Supplementary tables/Table S1..pdf
- genes-3245484-supplementary/Supplementary tables/Table S2. Clinical characteristics of Noonan Syndrome patients with and without PTPN11 gene variants.pdf
- genes-3245484-supplementary/Supplementary tables/Table S3..xlsx
- genes-3245484-supplementary/Supplementary tables/Table S4.Segregation analysis of the probands' relatives.pdf
