# Supplementary material for: Variants of the PTPN11 Gene in Mexican Patients with Noonan Syndrome
Source: Genes (Basel). 2024 Oct 25;15(11):1379. doi: 10.3390/genes15111379 (PMC11593480; doi:10.3390/genes15111379)
Supplement: Supplementary file 1 [file genes-15-01379-s001.zip › genes-3245484-supplementary/Supplementary tables/Table S3..xlsx]

## Sheet: Hoja1
Table S3. Clinical and genetic characteristics of Mexican Patients with Noonan Syndrome and PTPN11 variants
No. patient	PTPN11 Pathogenic Variant	Sex	Age (years)	Maternal age at index case birth (years)	Paternal age at index case birth (years)	Augmented nuchal translucency	Cystic hygroma in prenatal ultrasonogram	Hydrops fetalis in prenatal ultrasonogram	Pleural effusion in prenatal ultrasonogram	Polyhydramios in prenatal ultrasonogram	Ascites in prenatal ultrasonogram	Kidney defects in prenatal ultrasonogram	Hearth defects in prenatal ultrasonogram	Gestational age at birth (weeks)	Premature birth (<37 weeks)	Birth weigth (grs)	Height at btirth (cm)	Feeding problems in early infancy	Respiratory distress in neonatal period	Congenital laryngomalacia	Low weight for age	Low height for age	Microcephaly	Macrocephaly	Cognitive delay	Deleyed lenguage development	Global developmental delay	Intellectual disability	Learning problems	Fine motor delay	Gross motor delay	Muscle weakness	Seizures	Central nervious system anomalies	Attention deficit&hyperactivity disorder	Anxiety	Congenital cardiopathy	Pulmonary valve stenosis	Septal defects	Bivalve aorta	Cardiomyopathy	Cardiac arrhythmia	Other heart disease	coffe au lait stains	Curly hair	Thin hair	Scarce eyebrows	Scarce eyelashes	Alpecia
1	p.Thr468Met	H
2	p.Thr468Met	H	11	24	15	-	-	-	-	-	-	-	-	36	+	3100	49	-	-	-	-	-	-	-	-	-	-	-	-	-	-	-	-	-	-	-	-	-	-	-	-	-		+	-	-	-	-	-
3	p.Thr468Met	H	11	40	41	-	-	-	-	+	-	-	-	40	-	3130	49	-	-	-	+	+	-	-	-	+	-	+	-	-	-	-	-	-	-	+	+	-	+	-	-	+		+	-	-	+	-	-
4	p.Glu69Gln	M	7	28	36	-	-	-	-	-	-	-	-	40	-	3750	52	-	-	-	-	+	-	-	-	-	-	-	-	-	-	-	-	-	-	-	+	-	-	+	-	-		-	-	-	-	-	-
5	p.Asn308Ser	M	2	26	39	-	-	-	-	-	-	-	-	32	+	1500	39	-	+	-	+	+	+	-	-	+	+	-	-	-	-	-	-	-	-	-	+	+	-	-	+	-		-	-	+	+	-	-
6	p.Tyr279Cys	H	1	25	27	-	-	-	-	-	-	-	-	39	-	3250	50	-	-	-	+	+	+	-	-	-	+	-	-	+	+	-	-	-	-	-	+	-	-	-	+	-	aortic stenosis	+	-	-	+	-	-
7	p.Arg501Lys	H	1	36	44	-	-	-	-	-	-	-	-	38	-			-	-	-	-	+	-	-	-	-	-	-	-	-	-	-	-	-	-	-	+	+	+	-	+	-			-	-	+	-	-
8	p.Ala72Ser	M	12	25	28	-	-	-	-	-	-	-	-	36	+	2460	46	-	+	-	+	+	-	-	-	-	+	+	-	-	-	-	-	-	-	-	+	-	+	-	-	-		-	-	-	-	-	-
9	p.Gln79Arg	M	5	29	29	-	-	-	-	+	-	-	-	40	-	3450	49	-	-	-	+	+	+	-	-	-	-	-	-	-	-	-	-	-	-	-	+	+	-	-	-	-		-	-	-	-	-	-
10	p.Tyr62Asp	H	3	27										38	-	3000	51	-	-	-	+	+	+	-	-	-	-	-	-	-	-	-	-	-	-	-	+	+	-	-	-	-		-	-	-	-	-	-
11	p.Met504Val	M	11																																		+	+
12	P.Asp61Gly	H	10	26	27	-	-	-	-	+	-	-	-	40	-	3600	47	-	+	-	+	+	+	-	-		+	-	+	-	+	-	-	-	-	-	+	+	-	-	-	-		-	-	-	+	-	-
13	p.Asn58Asp	H	5	34	34	-	-	-	-	+	-	-	-	32	+	2725	45	-	-	-	+	+	-	-	+	+	+	-	+	+	+	-	-	Hidrocephaly	-	-	+	+	+	-	-	-		-	-	-	-	-	-
14	p.Asn308Asp	M	11	30	35	-	-	-	-	-	-	-	-	38	-	3200		-	-	-	+	+	-	-	-	-	-	-	-	-	-	-	-	-	-	-	-	-	-	-	-	-		-	-	-	-	-	-
15	p.Asn308Asp	H	6	34	47	-	-	-	-	+	-	-	-	39	-	3300	52	-	-	-	-	+	-	-	-	-	-	-	-	-	-	-	-	-	-	-	+	+	-	-	-	-		-	-	-	+	-	-
16	p.Met504Val	M	2	20	22	-	-	+	-	+	-	-	-	38	-	4000	51	-	+	+	-	+	-	-	-	+	-	-	-	-	-	-	-	-	-	-	+	-	+	-	-	-		-	-	+	-	-	+
17	p.Phe258Ser	M	4	33	37	-	+	-	-	-	-	-	-	39	-	3250	42	-	-	-	-	+	-	-	-	+	+	-	-	-	-	-	-	-	+	-	+	+	-	-	+	-		-	-	+	-	-	-
18	p.Gln79Arg	H	7	23	21	-	-	-	-	-	-	-	-	28	+	1750	35	+	+	-	+	+	+	-	+	+	+	+	+	+	+	+	-	Infant Cerebral Palsy	-	-	+	+	-	-	-	-		-	-	-	-	-	-
19	p.Asn308Asp	H	12	18	31	-	-	-	-	-	-	-	-	38	-	2850	50	-	-	-	-	+	-	-	+	+	+	+	+	+	+	-	-	-	-	-	-	-	-	-	-	-		-	-	-	-	-	-
20	p.Asn308Ser	M	9	24	33	-	-	-	-	-	-	-	-		-	3200		-	-	-	-	-	-	-	+	+	+	+	+	+	+	-	-	-	+	-	+	+	-	-	-	-		-	+	-	+	-	-
21	p.Met504Val	M	7	27	32	-	-	-	-	-	-	-	-	38	-	2900		+	-	-	-	+	-	-	+	+	-	-	+	-	-	-	-	-	-	-	-	-	-	-	-	-		-	-	-	+	-	-
22	p.Tyr279Cys	H	11	24	24	-	-	-	-	-	-	-	-	41	-	3840	56	-	-	-	+	+	-	-	-	+	+	-	-	-	+	-	-		-	-	-	-	-	-	+	-		-	-	-	-	-	-
23	p.Met504Val	M	9	23	30	-	-	-	-	-	-	-	-	40	-	3300	49	-	+	-	-	-	-	-	-	-	-	-	-	-	+	-	-	-	-	-	+	-	-	-	-	-		-	-	-	-	-	-
24	p.Met504Val	M	8	20	57	-	-	-	-	-	-	-	-	40	-	2800	49	-	+	-	+	+	+	-	-	-	-	-	-	-	-	-	-	-	-	-	-	-	-	-	-	-		-	-	-	+	-	-
25	p.Thr42Ala	H	7	33	42	-	-	-	-	-	-	-	-	39	-	3390	53	+	-	-	+	+	-	-	-	+	+	-	-	+	+	-	-	-	-	-	+	+	+	-	+	-		-	-	-	-	-	-
26	p.Asn58Asp	H	14	23	31	-	-	-	-	-	-	-	-	40	-	4000	50	-	-	-	+	+	+	-	-	-	-	-	-	-	-	-	-	-	-	-	+	-	+	-	-	-		-	-	-	-	-	-
26	p.Gly503Arg	M	7	38	42	-	-	-	-	-	-	-	-	38	-	2600		-	-	-	+	+	+	-	+	+	+	+	+	+	+	-	-	-	-	-	-	-	-	-	-	-		+	+	-	-	-	-
28	p.Thr73Ile	H	10											38	-	3300	50	-	-	-	-	-	-	-	-	+	-	-	-	-	+	-	-	-	-	-	+	+	-	-	-	-
29	p.Tyr63Cys	H		28	31	+	-	-	-	-	-	-	-	36	+	3.08	49	-	-	-	-	+	-	-	-	-	-	-	-	-	-	-	-	-	-	-	+	+	+	-	-	-	interatrial aneurysm	-	+	+	+	+	-
30	p.Met504Val	M	0	25	30	+	-	-	-	+	-	-	-	39	-	3027	45	+	+	-	+	+	+	-	-	-	-	-	-	-	-	-	-	-	-	-	+	+	+	-	-	-		-	-	+	+	-	+
31	p.Ala72Ser	M	6	27	31	-	-	-	-	-	-	-	-	39	-	3700	49	-	-	-	-	-	+	-	-	-	-	-	-	-	-	-	-	-	+	+	+	+	-	-	-	-		-	-	-	-	-	-
32	p.Asn308Asp	M	19			-	-	-	-	-	-	-	-	36	+			-	-	-	-	+	-	-	-	-	-	-	-	-	-	-	+	-	-	-	+	+	+	-	-	-		-	+	-	+	-	-
33	p.Met504Val	H	1			-	-	-	-	-	-	-	-	39	-	3970	49	-	-	-	+	-	-	-	-	-	-	-	-	-	-	-	-	-	-	-	+	-	+	-	+	-		-	-	-	-	-	-
34	p.Glu139Asp	H	0	25	42	-	-	-	-	-	-	-	-	36	+	2850	46	-	-	-	-	-	-	-	-	-	-	-	-	-	-	-	-	-	-	-	+	+	-	-	-	-		-	-	+	+	-	-
35	p.Asn308Asp	H	5			-	-	-	-	-	-	-	-	38	-	2750	47	-	-	-			-	-	-	-	-	-	-	-	-	-	-	-	-	-	-	-	-	-	-	-		+	-	-	-	-	-
36	p.Ile282Val	H	8			-	-	-	-	-	-	-	-	40	-	2730	47	-	-	-	+	+	-	+	+	+	+	+	+	-	+	-	-	-	-	-	-	-	-	-	-	-		-	-	-	+	-	-
37	p.Gln510Glu	M	0	40	36	-	-	-	-	-	-	-	-	38	-	2460	47	-	-	-	+	+	-	-	-	-	-	-	-	-	-	-	-	-	-	-	+	-	-	-	+	-		-	+	-	+	-	-
37	p.Gly503Arg	H	7	34	33	-	-	-	-	-	-	-	-	38	-	3600	49	-	+	-	-	+	-	-	-	-	-	-	-	-	-	-	-	-	-	-	-	-	-	-	-	-		-	-	-	-	-	-
39	p.Asn308Asp	M	9	30		-	-	-	-	-	-	-	-	36	+	2550	47	-	-	-	+	+	+	-	-	+	-	-	-	-	+	-	-	-	-	-	+	+	-	-	+	-	double-chambered right ventricle	-	-	-	-	-	-
40	p.Tyr63Cys	M	6	23	26	-	-	-	-	-	-	-	-	38	-	2500	47	-	-	-	-	+	-	-	-	-	-	-	-	-	-	-	-	-	-	-	-	+	-	-	-	-	-	-	-	-	-	-	-
41	p.Gly60Ala	H	3	27	44
42	p.Ala72Ser	H	6	30	33	-	-	-	-	-	-	-	-	37	-	2500	48	-	-	-	+	+	+	-	+	-	-	-	-	-	-	-	-	-	+	-	-	-	-	-	-	-		-	-	-	+	-	-
43	p.Asn308Asp	H	3	26		-	-	-	-	-	-	-	-	38	-			-	-	-	+	+	-	-	-	+	-	-	-	-	-	-	-	-	-	-	+	+	-	-	-	-	-	+
(" + " indicates the presence of the characteristic," - " indicates its absence, and an empty cell means that data was not available)
[truncated: 51 more columns]
